# Supplementary material for: Emerging reporting and verification needs under the Paris Agreement: How can the research community effectively contribute?
Source: Environ Sci Policy. 2021 Aug;122:116–26. doi: 10.1016/j.envsci.2021.04.012 (PMC8171125; doi:10.1016/j.envsci.2021.04.012)
Supplement: Supplementary file 1 [file mmc1.zip]

Archive with 1 entries (1 files):
- DataProfile_4922640.xml
