# Supplementary material for: Emerging reporting and verification needs under the Paris Agreement: How can the research community effectively contribute?
Source: Environ Sci Policy. 2021 Aug;122:116–26. doi: 10.1016/j.envsci.2021.04.012 (PMC8171125; doi:10.1016/j.envsci.2021.04.012)
Supplement: Supplementary file 1 [file mmc1.zip › DataProfile_4922640.xml]

<?xml version="1.0" encoding="UTF-8" standalone="no"?><data:data><datasets><author>guido.pellis@unitus.it</author><type>0</type><dataset><value>1</value><reason>No data was used for the research described in the article</reason><comments/></dataset></datasets></data:data>
